# Supplementary material for: Unveiling the Importance of Early Detection of Oral Mucosal Melanoma with Non-Invasive Imaging Techniques
Source: Diagnostics (Basel). 2026 Mar 30;16(7):1030. doi: 10.3390/diagnostics16071030 (PMC13074179; doi:10.3390/diagnostics16071030)
Supplement: Supplementary file 1 [file diagnostics-16-01030-s001.zip]

Archive with 1 entries (1 files):
- diagnostics-4130776-supplementary.mp4
